# Supplementary material for: From Spent Black and Green Tea to Potential Health Boosters: Optimization of Polyphenol Extraction and Assessment of Their Antioxidant and Antibacterial Activities
Source: Antioxidants (Basel). 2024 Dec 23;13(12):1588. doi: 10.3390/antiox13121588 (PMC11673901; doi:10.3390/antiox13121588)
Supplement: Supplementary file 1 [file antioxidants-13-01588-s001.zip]

Archive with 1 entries (1 files):
- antioxidants-3349963-supplementary.pdf
